# Supplementary material for: Using an individual-based model to assess common biases in lek-based count data to estimate population trajectories of lesser prairie-chickens
Source: PLoS One. 2019 May 17;14(5):e0217172. doi: 10.1371/journal.pone.0217172 (PMC6524812; doi:10.1371/journal.pone.0217172)
Supplement: S1 File — (TXT) [file pone.0217172.s003.txt]

# This software has been approved for release by the U.S. Geological Survey 
# (USGS). Although the software has been subjected to rigorous review, 
# the USGS reserves the right to update the software as needed pursuant to 
# further analysis and review. No warranty, expressed or implied, is made by 
# the USGS or the U.S. Government as to the functionality of the software 
# and related material nor shall the fact of release constitute any such 
# warranty. Furthermore, the software is released on condition that 
# neither the USGS nor the U.S. Government shall be held liable for any 
# damages resulting from its authorized or unauthorized use.

# Code to implement indidivual-based model of lesser prairie-chickens

#nsims is the number of simulations in the IBM
#nsite is the number of sites to simulate 
#input is a dataframe with columns: id=1:n.initial, type=lek or floater, 
# age=2 or 1, and sex=M or F as factor
#CC is the size of the upper limit for carrying capacity
#p.mean is a matrix of detection probabilities for each site and year
#var.attend is the variation in lek attendance

lepc.ibm.detect <- function(nsims,nsite,input,CC,p.mean,var.attend){
  
  ##Beta distribution MOM to estimate shape parameteres 1 and 2
  beta.mom<-function(mean,sd){
    v<-sd**2
    x<-mean
    a<-x*(x*(1-x)/v-1)
    b<-(1-x)*(x*(1-x)/v-1)
    c(a,b)
  }
  #########################
  ### Process functions ###
  #########################
  
  # Creation
  make.inds <- function(id=NaN, type=NaN, age=NaN, sex=NaN){
    inds <- data.frame(id = id, type = type, age = 0, sex = sex) # give starting attributes
    inds
  }
  
  # Growth
  grow.inds <- function(inds){
    inds$age <- inds$age + 1 # advance age by one
    inds
  }
  
  #Lek
  lek.attend <-function(inds,CC){
    if(nrow(inds)>0){
      attend=rep(NA,nrow(inds))
      males=which(inds$sex=="m") 
      
      if(length(males)<CC) mean.attend=1 else{
        mean.attend=CC/length(males) #Density dependent bit, attendance decreases as N increases
      }
      
      attend[males]=rbeta(length(males),beta.mom(mean.attend*0.8,var.attend)[1],beta.mom(mean.attend*0.8,var.attend)[2]) #all males, floater or not, mean=0.8, sd=0.1
      
      juv=which(inds$age<2)
      attend[juv]=rbeta(length(juv),beta.mom(mean.attend*0.6,var.attend)[1],beta.mom(mean.attend*0.6,var.attend)[2]) #all individuals age 1, mean=0.6,sd=0.1
      
      females=which(inds$sex=="f")
      attend[females]=rbeta(length(females),beta.mom(0.3,0.1)[1],beta.mom(0.3,0.1)[2]) #all females, mean = 0.1, sd=0.1
      
      observe = which(runif(nrow(inds)) < attend) #attend lek, not probably of detection
      if(length(observe)>0){
        inds$type[observe]=factor("lek")
        inds$type[-observe]=factor("flo")} else inds$type=rep(factor("flo"),nrow(inds))
    }
    else inds=inds
    
    inds
  }
  
  # Reproduction
  reproduce.inds <- function(inds){
    fem.j=subset(inds,inds$sex=="f" & inds$age==1)
    nest.pro=rbeta(nrow(fem.j),22,1.13)
    renest=rbeta(nrow(fem.j),2.88,5.75)
    clutch1=rnorm(nrow(fem.j),mean=10.8,sd=2.17)
    clutch2=rnorm(nrow(fem.j),mean=8.17,sd=2.02)
    chick=rbeta(nrow(fem.j),246.91,721.36)
    juv=rbeta(nrow(fem.j),beta.mom(0.539,0.089)[1],beta.mom(0.539,0.089)[2])
    nest1j=rbeta(nrow(fem.j),62.4,71.22)
    nest2j=rbeta(nrow(fem.j),13.167,12.958)
    f.j=sum(round(((nest.pro*clutch1*nest1j)+(1-nest1j)*(renest*clutch2*nest2j))*(0.93*chick*juv)))
    
    fem.a=subset(inds,inds$sex=="f" & inds$age>1)
    nest.pro=rbeta(nrow(fem.a),22,1.13)
    renest=rbeta(nrow(fem.a),2.88,5.75)
    clutch1=rnorm(nrow(fem.a),mean=10.8,sd=2.17)
    clutch2=rnorm(nrow(fem.a),mean=8.17,sd=2.02)
    chick=rbeta(nrow(fem.a),246.91,721.36)
    juv=rbeta(nrow(fem.a),beta.mom(0.539,0.089)[1],beta.mom(0.539,0.089)[2])
    nest1a=rbeta(nrow(fem.a),44.47,57.06)
    nest2a=rbeta(nrow(fem.a),10.01,20.32)
    f.a=sum(round(((nest.pro*clutch1*nest1a)+(1-nest1a)*(renest*clutch2*nest2a))*(0.93*chick*juv)))
    
    tot.new=sum(f.a,f.j)
    
    if(tot.new > 0){
      offspring <- make.inds(id=seq(max(inds$id)+1, length.out=tot.new)) # make offspring
      offspring$sex = c(rep("f",round(length(offspring$sex)/2)),rep("m",length(offspring$sex)-round(length(offspring$sex)/2)))
      inds <- rbind(inds, offspring) # add new offspring to adults
    }
    
    # Mortality: only kills SY or older, as juveniles die in reproduction stage
    pDeath=rep(NA,nrow(inds))
    males=which(inds$sex=="m" & inds$age>0) 
    pDeath[males]=1-rbeta(length(males),30.5,37.26) #all males >0, floater or not
    females=which(inds$sex=="f" & inds$age>0)
    pDeath[females]=1-(rbeta(length(females),beta.mom(0.493,0.051)[1],beta.mom(0.493,0.051)[2])*
                         rbeta(length(females),beta.mom(0.727,0.04)[1],beta.mom(0.727,0.04)[2])) #all females, survive breeding and non-breeding
    
    kill = which(runif(nrow(inds)) < pDeath) # kill these ones
    if(length(f.a) == 0) f.a=0
    if(length(f.j) == 0) f.j=0
    if(length(pDeath[females]) == 0) lam.vr=0 else{
      
      matrix.lam=matrix(c(mean(f.j),mean(f.a),
                          mean(1-pDeath[females]),mean(1-pDeath[females])),2,2,byrow=TRUE)
      lam.vr=lambda(matrix.lam)}
    
    inds <- inds[-kill,]
    return(list(inds=inds,lam.vr=lam.vr))
  }
  
  # Run 
  lepc.ibm<-function(nsims,nsite,input,p.mean,CC){
    tmax=25
    for(i in 1:(nsims*nsite)){
      inds=input
      for(t in 2:tmax){ 
        # population processes
        inds <- reproduce.inds(inds) #births
        lam.vr[i,t]= inds$lam.vr
        inds <- inds$inds
        inds <- grow.inds(inds) #animals age one year
        inds <- lek.attend(inds,CC) #counts at leks occur, individuals attend leks or not
        
        # store results
        N[i,t,1:2] = summary(inds$type)
        N[i,t,3:4] = summary(inds$sex)
        N.tot[i,t] = summary(inds$sex)[1] + summary(inds$sex)[2]
        obs1[i,t] = rbinom(1,N[i,t,2],p.mean[i,t]) #detection process
        obs2[i,t] = rbinom(1,N[i,t,2],p.mean[i,t])
        
        #calculate lambda based on female and lek populations
        lambda.fem[i,t]=N[i,t,3]/N[i,t-1,3]
        lambda.lek[i,t]=obs1[i,t]/obs1[i,t-1]
      }}
    
    result=list(N=lapply(seq(dim(N)[1]), function(x) N[x,,]),
                float=N[,,1],lek=N[,,2],fem=N[,,3],male=N[,,4],
                lambda.fem=lambda.fem,lambda.lek=lambda.lek,lambda.vr=lam.vr,
                obs1=obs1,obs2=obs2, N.tot=N.tot,p=p)
    return(result)
  }
  out=lepc.ibm(nsims,nsite,input,p.mean,CC)
  return(out)
}
